# Supplementary material for: Microbiota of the Gut-Lymph Node Axis: Depletion of Mucosa-Associated Segmented Filamentous Bacteria and Enrichment of Methanobrevibacter by Colistin Sulfate and Linco-Spectin in Pigs
Source: Front Microbiol. 2019 Apr 11;10:599. doi: 10.3389/fmicb.2019.00599 (PMC6470194; doi:10.3389/fmicb.2019.00599)
Supplement: Supplementary file 1 [file Table_1.XLSX]

## Sheet: Tabelle1
Dietary composition of standard feed for pigs.
Nutrients (g/kg)	FM	TM
Dry matter	874	1000
Raw protein	132	151
Raw fat	28	32
Raw fibre	106	121
N-free extractions	546	625
Raw ash	62	71
Starch	282	323
Metabolisable Energy (MJ)	9.99	11.44
Ca: P	1.32:1	1.32:1
Trace elements	ND	ND
Abreviations: FM= ingredients per kg moist feed; TM= ingredients per kg dry feed; ND= not determined
