# Supplementary material for: Microbiota of the Gut-Lymph Node Axis: Depletion of Mucosa-Associated Segmented Filamentous Bacteria and Enrichment of Methanobrevibacter by Colistin Sulfate and Linco-Spectin in Pigs
Source: Front Microbiol. 2019 Apr 11;10:599. doi: 10.3389/fmicb.2019.00599 (PMC6470194; doi:10.3389/fmicb.2019.00599)
Supplement: Supplementary file 3 [file Table_3.xlsx]

## Sheet: Tabelle1
Weight gain of pigs during the experiment
Internal pig number	Weight Start (kg)	Group	Weight End (kg)	Weight increase (kg)
1	91.5	Control	97.5	6
2	101.5	Control	105.5	4
3	112.5	Control	118.5	6
4	112.5	AB	116	3.5
5	99.5	AB	102	2.5
6	92	Control	101.5	9.5
7	97	Control	104	7
8	96	AB	102	6
9	97	AB	97.5	0.5
10	105	AB	114	9
11	83	AB	91.5	8.5
12	99.5	Control	111	11.5
13	121.5	Control	127	5.5
14	95	Control	100.5	5.5
15	119	AB	125.5	6.5
16	99.5	AB	105	5.5
