# Supplementary material for: Microbiota of the Gut-Lymph Node Axis: Depletion of Mucosa-Associated Segmented Filamentous Bacteria and Enrichment of Methanobrevibacter by Colistin Sulfate and Linco-Spectin in Pigs
Source: Front Microbiol. 2019 Apr 11;10:599. doi: 10.3389/fmicb.2019.00599 (PMC6470194; doi:10.3389/fmicb.2019.00599)
Supplement: Supplementary file 4 [file Table_4.xlsx]

## Sheet: Tabelle1
Mucosal electrophysiological variables and mucosal-to-serosal marker flux in the small intestine of pigs of different treatment groups.
	Control	Antibiotic	SEM	p-value
Short-circuit current (µA/cm2)	-29.8	-27.8	9.08	0.881
Tissue conductance (mS/cm2)	12.9	11.4	1.39	0.466
FITC flux (nmol/cm2 ´ h)	0.105	0.081	0.058	0.779
HRP flux (pmol/cm2 ´ h)	0.619	0.499	0.298	0.781
