# Supplementary material for: Microbiota of the Gut-Lymph Node Axis: Depletion of Mucosa-Associated Segmented Filamentous Bacteria and Enrichment of Methanobrevibacter by Colistin Sulfate and Linco-Spectin in Pigs
Source: Front Microbiol. 2019 Apr 11;10:599. doi: 10.3389/fmicb.2019.00599 (PMC6470194; doi:10.3389/fmicb.2019.00599)
Supplement: Supplementary file 5 [file Table_5.xlsx]

## Sheet: List_of_contaminants
OTU_ID	Prevalence	p-value	Phylum	Class	Order	Family	Genus	Species
177663	13	0.1	Firmicutes	Clostridia	Clostridiales	Ruminococcaceae	Unassigned	Unassigned
355334	8	0.0615385	Firmicutes	Clostridia	Clostridiales	Ruminococcaceae	Unassigned	Unassigned
555688	7	0.0538462	Firmicutes	Clostridia	Clostridiales	Clostridiaceae	Clostridium	Unassigned
452014	6	0.0461538	Firmicutes	Clostridia	Clostridiales	Ruminococcaceae	Oscillospira	Unassigned
347704	4	0.0307692	Firmicutes	Bacilli	Bacillales	Staphylococcaceae	Staphylococcus	Unassigned
134726	11	0.0846154	Firmicutes	Bacilli	Lactobacillales	Lactobacillaceae	Lactobacillus	Unassigned
570350	6	0.0461538	Proteobacteria	Alphaproteobacteria	Sphingomonadales	Sphingomonadaceae	Sphingobium	Unassigned
183517	4	0.0307692	Firmicutes	Clostridia	Clostridiales	Unassigned	Unassigned	Unassigned
985219	4	0.0307692	Bacteroidetes	Flavobacteriia	Flavobacteriales	Flavobacteriaceae	Flavobacterium	Unassigned
813418	4	0.0307692	Proteobacteria	Alphaproteobacteria	Sphingomonadales	Sphingomonadaceae	Novosphingobium	Unassigned
631764	6	0.0461538	Actinobacteria	Coriobacteriia	Coriobacteriales	Coriobacteriaceae	Adlercreutzia	Unassigned
528421	6	0.0461538	Proteobacteria	Gammaproteobacteria	Enterobacteriales	Enterobacteriaceae	Citrobacter	Unassigned
940737	6	0.0461538	Proteobacteria	Betaproteobacteria	Burkholderiales	Comamonadaceae	Delftia	Unassigned
185972	4	0.0307692	Firmicutes	Clostridia	Clostridiales	Lachnospiraceae	[Ruminococcus]	Unassigned
829851	6	0.0461538	Proteobacteria	Gammaproteobacteria	Pseudomonadales	Pseudomonadaceae	Pseudomonas	Unassigned
157888	11	0.0846154	Firmicutes	Clostridia	Clostridiales	Ruminococcaceae	Unassigned	Unassigned
1127702	8	0.0615385	Actinobacteria	Actinobacteria	Actinomycetales	Microbacteriaceae	Leucobacter	Unassigned
312081	10	0.0769231	Proteobacteria	Alphaproteobacteria	Sphingomonadales	Sphingomonadaceae	Sphingomonas	Unassigned
1107243	4	0.0307692	Proteobacteria	Alphaproteobacteria	Rhizobiales	Rhizobiaceae	Rhizobium	Unassigned
443620	9	0.0692308	Firmicutes	Clostridia	Clostridiales	Ruminococcaceae	Oscillospira	Unassigned
364722	9	0.0692308	Firmicutes	Erysipelotrichi	Erysipelotrichales	Erysipelotrichaceae	Unassigned	Unassigned
572566	7	0.0538462	Proteobacteria	Betaproteobacteria	Burkholderiales	Alcaligenaceae	Unassigned	Unassigned
147707	7	0.0538462	Firmicutes	Erysipelotrichi	Erysipelotrichales	Erysipelotrichaceae	Bulleidia	p-1630-c5
423327	2	0.0153846	Proteobacteria	Betaproteobacteria	Burkholderiales	Alcaligenaceae	Achromobacter	Unassigned
582973	2	0.0153846	Proteobacteria	Alphaproteobacteria	Sphingomonadales	Sphingomonadaceae	Sphingobium	Unassigned
269781	8	0.0615385	Proteobacteria	Alphaproteobacteria	Rhizobiales	Rhizobiaceae	Kaistia	Unassigned
179659	4	0.0307692	Firmicutes	Clostridia	Clostridiales	Lachnospiraceae	[Ruminococcus]	Unassigned
4313430	11	0.0846154	Actinobacteria	Coriobacteriia	Coriobacteriales	Coriobacteriaceae	Unassigned	Unassigned
186732	10	0.0769231	Firmicutes	Clostridia	Clostridiales	Lachnospiraceae	Unassigned	Unassigned
537775	4	0.0307692	Bacteroidetes	Sphingobacteriia	Sphingobacteriales	Sphingobacteriaceae	Sphingobacterium	mizutaii
345111	13	0.1	Firmicutes	Clostridia	Clostridiales	Lachnospiraceae	Roseburia	Unassigned
357471	8	0.0615385	Firmicutes	Clostridia	Clostridiales	Unassigned	Unassigned	Unassigned
589597	9	0.0692308	Proteobacteria	Gammaproteobacteria	Pseudomonadales	Pseudomonadaceae	Pseudomonas	viridiflava
159017	11	0.0846154	Proteobacteria	Alphaproteobacteria	Caulobacterales	Caulobacteraceae	Unassigned	Unassigned
1083508	13	0.1	Proteobacteria	Gammaproteobacteria	Xanthomonadales	Xanthomonadaceae	Unassigned	Unassigned
523224	12	0.0923077	Proteobacteria	Alphaproteobacteria	Rhizobiales	Bradyrhizobiaceae	Bradyrhizobium	Unassigned
New.CleanUp.ReferenceOTU10078	13	0.1	Firmicutes	Clostridia	Clostridiales	Ruminococcaceae	Ruminococcus	Unassigned
New.CleanUp.ReferenceOTU15010	13	0.1	Firmicutes	Clostridia	Clostridiales	Lachnospiraceae	Blautia	Unassigned
New.CleanUp.ReferenceOTU239782	12	0.0923077	Firmicutes	Clostridia	Clostridiales	Ruminococcaceae	Ruminococcus	Unassigned
New.CleanUp.ReferenceOTU308106	5	0.0384615	Firmicutes	Clostridia	Clostridiales	Ruminococcaceae	Unassigned	Unassigned
New.CleanUp.ReferenceOTU365441	9	0.0692308	Firmicutes	Clostridia	Clostridiales	Ruminococcaceae	Unassigned	Unassigned
New.CleanUp.ReferenceOTU474129	13	0.1	Firmicutes	Clostridia	Clostridiales	Ruminococcaceae	Ruminococcus	Unassigned
New.CleanUp.ReferenceOTU660131	12	0.0923077	Firmicutes	Clostridia	Clostridiales	Ruminococcaceae	Unassigned	Unassigned
