# Supplementary material for: Microbiota of the Gut-Lymph Node Axis: Depletion of Mucosa-Associated Segmented Filamentous Bacteria and Enrichment of Methanobrevibacter by Colistin Sulfate and Linco-Spectin in Pigs
Source: Front Microbiol. 2019 Apr 11;10:599. doi: 10.3389/fmicb.2019.00599 (PMC6470194; doi:10.3389/fmicb.2019.00599)
Supplement: Supplementary file 6 [file Table_6.xlsx]

## Sheet: Phyla
Phyla
		Relative abundance (%)									p values - tissue comparison							p values- group comparison				p values - Feces Start/End comparison
Phylum		Feces-start C	Feces-start AB	Feces-end C	Feces-end AB	Ileum C	Ileum AB	ICLN C	ICLN AB		Feces-end - Feces-start	Feces-end - ICLN	Feces-end - Ileum	Feces-start - ICLN	Feces-start - Ileum	ICLN - Ileum		Feces end C - Feces end AB	Ileum C - Ileum AB	ICLN C - ICLN AB		Feces start C - Feces end C	Feces start AB - Feces end AB
Unassigned		0.2312 ± 0.2436	0.1329 ± 0.097	0.3978 ± 0.3603	0.1120 ± 0.0874	0.0187 ± 0.0197	0.0120 ± 0.0208	0.0140 ± 0.0079	0.0237 ± 0.0114		0.844894	<.0001	<.0001	<.0001	<.0001	0.894243		0.42711	0.68071	0.74063		0.67899	0.91525
Crenarchaeota		0 ± 0	0 ± 0	0 ± 0	0.0002 ± 0	0.0037 ± 0	0 ± 0	0 ± 0	0 ± 0		0.481682	0.642242	1	1	0.917996	<.0001		1	0.37	1		1	0.37
Euryarchaeota		6.9018 ± 7.6912	2.3422 ± 3.6716	13.9429 ± 12.5190	17.8648 ± 16.3521	0.1971 ± 0.1293	0.1837 ± 0.1354	0.6587 ± 0.5416	0.6152 ± 0.5971		0.00567287	0.00158793	0.568904	<.0001	0.00313761	0.011451		0.87151	0.87151	0.81425		0.26952	0.02005
Acidobacteria		0 ± 0	0 ± 0	0 ± 0	0 ± 0	0 ± 0	0.0055 ± 0	0 ± 0	0 ± 0		1	1	0.314598	1	0.471898	0.943795		1	0.18	1		1	1
Actinobacteria		9.0131 ± 4.3141	7.6948 ± 6.1735	7.4992 ± 5.4632	10.1625 ± 6.2554	16.0859 ± 11.3437	19.9670 ± 12.9349	9.0857 ± 3.1683	12.6938 ± 6.4593		0.901768	0.239953	0.0319478	0.252726	0.0445137	0.300753		0.52	0.61	0.52		0.58	0.52
Bacteroidetes		8.7044 ± 5.1726	8.9536 ± 5.6445	5.5214 ± 2.8619	5.2952 ± 2.6015	0.5927 ± 1.0551	0.4818 ± 0.5794	4.0202 ± 1.3693	3.4485 ± 2.1037		0.169343	0.174558	<.0001	0.0069966	<.0001	0.00210891		0.92627	0.94647	0.72578		0.41001	0.40433
Chlamydiae		0.0015 ± 0.0009	0.0008 ± 0.0004	0.0015 ± 0.0013	0.0008 ± 0.0009	0.2058 ± 0.4573	0.0130 ± 0.0138	0.0087 ± 0.0023	0.0360 ± 0.0391		0.387485	0.597161	0.0217236	0.651165	0.150449	0.0769963		0.8273	0.0279	0.6328		0.7459	0.7459
Chlorobi		0 ± 0	0 ± 0	0 ± 0	0 ± 0	0 ± 0	0.0110 ± 0	0 ± 0	0 ± 0		1	1	0.314598	1	0.471898	0.943795		1	0.18	1		1	1
Chloroflexi		0.0006 ± 0.0003	0.0010 ± 0	0.0020 ± 0.0039	0.0005 ± 0	0.0052 ± 0.0068	0.0017 ± 0.0006	0 ± 0	0 ± 0		0.138183	0.00871346	0.233673	0.28122	0.564999	0.155242		0.0061	0.9839	1		0.0226	0.9922
Cyanobacteria		2.4664 ± 3.6524	1.5805 ± 1.3601	1.6282 ± 1.2455	0.0265 ± 0.0095	0.0336 ± 0.0209	0.0441 ± 0.0494	0.1829 ± 0.2963	0.3350 ± 0.2899		0.0292637	0.372132	0.0175605	0.00373789	<.0001	0.100784		0.0013	0.9373	0.5118		0.8485	0.0015
Elusimicrobia		0.0163 ± 0.0187	0.0046 ± 0.0053	0.0129 ± 0.0120	0 ± 0	0.0002 ± 0	0.0003 ± 0.0001	0.0034 ± 0.0001	0 ± 0		0.05283	0.0262041	0.0345058	<.0001	5.42762e-05	0.835531		0.00017	1	0.63644		0.69021	0.00133
Fibrobacteres		0.0060 ± 0.0061	0.0046 ± 0.0051	0.0045 ± 0.0032	0.0004 ± 0	0.0008 ± 0	0 ± 0	0 ± 0	0 ± 0		0.0247492	0.00210097	0.00388787	<.0001	<.0001	0.791591		0.00111	0.94484	1		1	0.00188
Firmicutes		70.1237 ± 10.5159	75.1510 ± 6.9839	69.2548 ± 14.0679	65.7354 ± 15.3125	74.4247 ± 15.7858	62.9241 ± 22.3429	22.1837 ± 4.9081	22.7495 ± 6.7484		0.983138	<.0001	0.969705	<.0001	0.819699	<.0001		0.9043	0.7366	0.9786		0.9043	0.7705
Fusobacteria		0.0020 ± 0.0020	0.0020 ± 0.0027	0.0021 ± 0.0017	0.0016 ± 0.0018	0.3259 ± 0.6989	0.0105 ± 0.0100	0.4293 ± 0.6066	0.1183 ± 0.1089		0.443508	0.417386	0.0787024	0.176349	0.0167929	0.298763		0.66	0.88	0.71		0.53	0.99
Lentisphaerae		0 ± 0	0 ± 0	0 ± 0	0 ± 0	0.0002 ± 0	0 ± 0	0 ± 0	0.4867 ± 0		1	0.917996	0.481682	1	0.642242	1		1	0.37	0.37		1	1
Planctomycetes		0.0081 ± 0.0065	0.0177 ± 0.0379	0.0493 ± 0.0843	0.0005 ± 0.0002	0.0051 ± 0.0066	0.0008 ± 0.0005	0.0564 ± 0	0 ± 0		0.448577	0.0215259	0.395006	0.00340881	0.165987	0.13012		0.175	0.643	0.606		0.715	0.287
Proteobacteria		0.4649 ± 0.2853	2.1809 ± 2.8616	0.3888 ± 0.5173	0.1862 ± 0.0493	8.1139 ± 10.364	16.1806 ± 19.5513	63.4093 ± 4.0088	59.4545 ± 10.9138		0.0575794	<.0001	<.0001	<.0001	0.0162793	0.0164148		0.6875	0.76441	0.92512		0.51808	0.09034
Spirochaetes		1.2013 ± 0.9638	1.3131 ± 1.0501	0.6404 ± 0.3811	0.1826 ± 0.0985	0.0115 ± 0.0078	0.0445 ± 0.0694	0.0607 ± 0.0677	0.0445 ± 0.0237		0.111424	0.00259369	<.0001	<.0001	<.0001	0.266628		0.48617	0.68749	0.68307		0.68307	0.11521
Synergistetes		0.0009 ± 0.0008	0.0024 ± 0.0042	0.0015 ± 0.0007	0.0007 ± 0.0002	0.0094 ± 0.0128	0.0005 ± 0	0 ± 0	0 ± 0		0.508831	0.000376582	0.0061665	0.00249969	0.0322868	0.356417		1	0.777	1		0.777	0.777
TM7		0.0852 ± 0.0359	0.0649 ± 0.0332	0.0504 ± 0.0452	0.0486 ± 0.0449	0.0383 ± 0.0452	0.0846 ± 0.1385	0.0099 ± 0.005	0.0152 ± 0.0099		0.132426	0.000818331	0.562105	<.0001	0.0442972	0.00442451		0.98147	0.54985	0.87109		0.26712	0.54985
Tenericutes		0.7404 ± 0.3013	0.5059 ± 0.1809	0.4311 ± 0.1889	0.3575 ± 0.2335	0.0084 ± 0.0056	0.0469 ± 0.0787	0.0342 ± 0.0200	0.3328 ± 0.7290		0.186921	0.00335076	<.0001	<.0001	<.0001	0.146059		0.67257	0.49655	0.71253		0.41293	0.50248
Verrucomicrobia		0.0163 ± 0.0144	0.0217 ± 0.0185	0.0832 ± 0.0576	0.0258 ± 0.0192	0.0009 ± 0.0008	0.0025 ± 0.0039	0.2281 ± 0.3881	0.4647 ± 0.6428		0.149261	<.0001	<.0001	0.00272856	0.00249269	0.954334		0.29436	0.87722	0.9036		0.11612	0.87722
WPS-2		0.0236 ± 0.0316	0.0375 ± 0.0447	0.1368 ± 0.1333	0.0016 ± 0.0014	0.0020 ± 0.0019	0.0011 ± 0.0011	0.0142 ± 0.0129	0 ± 0		0.0783375	0.037135	0.258644	0.000104638	0.00442194	0.264585		0.0547	0.5025	0.2285		0.8374	0.0533
WWE1		0.0003 ± 0	0.0006 ± 0	0 ± 0	0 ± 0	0.0026 ± 0.0001	0 ± 0	0 ± 0	1.1465 ± 0		0.639948	0.975797	1	0.698089	0.93496	0.790639		1	0.43	0.57		0.57	0.57
[Thermi]		0.0002 ± 0	0.0003 ± 0.0001	0 ± 0	0 ± 0	0.0205 ± 0.0265	0.0122 ± 0.0054	0.4762 ± 0	0.1171 ± 0		0.374045	0.409268	<.0001	0.841622	0.000199999	0.000129182		1	0.7086	1		0.8193	0.425
		color code relative abundance:									color code significance
		<0.1%	0.1% - 1%	1% - 5%	>5%						p <0.05	p <0.01

## Sheet: Families
Families
		Relative abundance (%)									p values - tissue comparison							p values- group comparison				p values - Feces Start/End comparison
Family		Feces-start C	Feces-start AB	Feces-end C	Feces-end AB	Ileum C	Ileum AB	ICLN C	ICLN AB		Feces-end - Feces-start	Feces-end - ICLN	Feces-end - Ileum	Feces-start - ICLN	Feces-start - Ileum	ICLN - Ileum		Feces end C - Feces end AB	Ileum C - Ileum AB	ICLN C - ICLN AB		Feces start C - Feces end C	Feces start AB - Feces end AB
Methanobacteriaceae		6.9003 ± 7.6916	2.3406 ± 3.6724	13.9383 ± 12.5193	17.8584 ± 16.3495	0.1965 ± 0.1298	0.1836 ± 0.1355	0.6587 ± 0.5416	0.6152 ± 0.5971		0.0057	0.0017	<.0001	0.5819	0.0033	0.0115		0.86063	0.86063	0.80299		0.26952	0.02062
Corynebacteriaceae		0.0655 ± 0.0502	0.1253 ± 0.1256	0.0585 ± 0.0363	0.3274 ± 0.4407	2.6853 ± 5.1116	6.2864 ± 8.4075	0.3030 ± 0.5164	0.4522 ± 0.5859		0.6761	0.675	0.0107	0.4782	0.0052	0.039		0.193	0.642	0.444		0.926	0.57
Microbacteriaceae		0.0576 ± 0.0658	0.0392 ± 0.0226	0.0317 ± 0.0187	0.0403 ± 0.0196	0.2538 ± 0.3308	0.2923 ± 0.3515	6.2393 ± 2.9741	7.9892 ± 3.0251		0.7977	<.0001	0.0066	<.0001	0.0115	0.0046		0.70399	0.92769	0.89564		0.75245	0.92769
Propionibacteriaceae		0.0029 ± 0.0022	0.0022 ± 0.0014	0.0027 ± 0.0020	0.0019 ± 0.0011	0.0278 ± 0.0375	0.0304 ± 0.0532	1.6143 ± 1.0271	3.5976 ± 6.1316		0.951	<.0001	0.017	<.0001	0.017	0.064		0.9304	0.9304	0.9304		0.9304	0.9304
Bifidobacteriaceae		0.3534 ± 0.3037	0.3794 ± 0.2788	0.6253 ± 0.4095	0.1974 ± 0.3147	10.6174 ± 10.3905	11.6232 ± 9.8735	0.3393 ± 0.2577	0.2119 ± 0.1606		0.82	0.83	<.0001	0.81	<.0001	<.0001		0.05239	0.9648	0.51186		1	1
Coriobacteriaceae		8.5128 ± 4.4011	7.1160 ± 6.1161	6.6209 ± 5.5754	9.5597 ± 5.8211	2.2001 ± 1.6588	0.9214 ± 0.5565	0.4023 ± 0.3328	0.5627 ± 0.4955		0.9924	<.0001	0.0006	<.0001	0.0006	0.0495		0.58566	0.47659	0.82674		0.51186	0.26752
Prevotellaceae		2.2342 ± 1.2241	3.1593 ± 3.3019	2.1281 ± 1.2017	1.9536 ± 1.0554	0.4011 ± 1.0056	0.1986 ± 0.1986	0.1950 ± 0.2063	0.2254 ± 0.1775		0.71	<.0001	<.0001	<.0001	<.0001	0.71		0.9391	0.9391	0.9391		0.9391	0.9391
[Paraprevotellaceae]		3.4004 ± 2.7438	2.8173 ± 1.4498	1.1958 ± 0.6653	1.4097 ± 0.8904	0.0525 ± 0.0680	0.0487 ± 0.0562	0.1114 ± 0.0663	0.1203 ± 0.0904		0.0929	0.0027	<.0001	<.0001	<.0001	0.16		0.8378	0.9893	0.8369		0.2593	0.3448
Staphylococcaceae		0.0164 ± 0.0232	0.0246 ± 0.0335	0.0173 ± 0.0203	0.0225 ± 0.0217	3.7369 ± 8.9832	2.2079 ± 2.5491	1.0204 ± 1.6583	1.1364 ± 1.0654		0.99242	0.00019	0.00019	0.00019	0.00019	0.99242		0.861	0.861	0.772		0.861	0.861
Lactobacillaceae		0.3939 ± 0.2169	0.5041 ± 0.4249	0.4472 ± 0.4379	0.1825 ± 0.1590	12.6145 ± 13.9289	28.8752 ± 27.6674	0.7033 ± 0.4565	0.9198 ± 0.8895		0.18066	0.0099	<.0001	0.16934	0.00025	0.0209		0.3049	0.79011	0.97858		0.86007	0.2184
Streptococcaceae		17.5845 ± 9.7172	16.3602 ± 8.8206	14.3482 ± 9.2451	21.2676 ± 9.8742	12.0413 ± 11.8901	13.6784 ± 9.5016	1.5864 ± 0.4584	1.8161 ± 1.1785		0.947	<.0001	0.3556	<.0001	0.3556	<.0001		0.48435	0.75245	1		0.75245	0.75245
Clostridiaceae		10.5506 ± 5.2898	12.6289 ± 12.4632	21.8704 ± 9.6779	6.1121 ± 2.3364	26.4879 ± 35.9838	0.5436 ± 0.3960	3.3771 ± 4.0132	0.9559 ± 0.7164		0.8643	0.00035	0.00294	0.00036	0.00392	0.48412		0.06379	0.00512	0.36903		0.35524	0.44839
Lachnospiraceae		12.3205 ± 4.6218	13.2333 ± 4.1792	9.6219 ± 3.1187	12.7495 ± 4.4661	1.8885 ± 1.2908	4.5248 ± 4.3369	3.4463 ± 2.2240	6.3193 ± 2.8289		0.54342	0.00134	<.0001	0.00017	<.0001	0.22053		0.43974	0.31938	0.31938		0.5088	0.93579
Ruminococcaceae		9.8532 ± 3.0805	11.0297 ± 3.6034	8.0622 ± 2.7345	12.3059 ± 4.0381	0.2398 ± 0.1429	0.5674 ± 0.7495	6.9093 ± 1.8989	6.4644 ± 3.2021		0.7977	0.0518	<.0001	0.034	<.0001	0.0012		0.17644	0.93579	0.93579		0.54504	0.72578
Veillonellaceae		6.5242 ± 2.6011	5.4026 ± 2.5501	2.7327 ± 1.4516	1.0767 ± 0.7183	7.7523 ± 10.9298	5.6178 ± 5.5819	0.4329 ± 0.2772	0.3496 ± 0.3015		0.0037	0.0091	0.0737	<.0001	0.2136	<.0001		0.2639	0.78828	0.78293		0.19456	0.01386
[Mogibacteriaceae]		2.6008 ± 1.1568	1.6456 ± 0.7098	4.2905 ± 2.3992	2.6546 ± 1.2555	0.5083 ± 0.5377	0.5084 ± 0.8293	0.1895 ± 0.1350	0.1625 ± 0.1234		0.30072	<.0001	<.0001	<.0001	0.00071	0.30072		0.61118	0.93729	0.89373		0.61118	0.52021
Erysipelotrichaceae		0.4733 ± 0.1241	0.5507 ± 0.2359	0.4459 ± 0.2592	0.3178 ± 0.1617	5.8847 ± 7.1557	2.6336 ± 2.3028	0.2132 ± 0.2289	0.4056 ± 0.5626		0.2521	0.3328	<.0001	0.0395	0.0045	<.0001		0.5359	0.9153	0.6862		0.8489	0.2476
Bradyrhizobiaceae		0.0010 ± 0.0006	0.0011 ± 0.0007	0.0012 ± 0.0009	0.0014 ± 0.0009	0.1268 ± 0.2356	0.0749 ± 0.0844	7.5727 ± 4.9069	8.8233 ± 5.0003		0.99242	<.0001	<.0001	<.0001	0.00041	0.01808		0.83204	1	1		0.91191	0.91191
Sphingomonadaceae		0.0097 ± 0.0051	0.0087 ± 0.0047	0.0091 ± 0.0061	0.0093 ± 0.0049	1.9221 ± 2.3912	2.0118 ± 1.3473	28.8549 ± 8.7268	27.7295 ± 10.9554		0.87926	<.0001	0.0004	<.0001	0.00054	0.01809		0.98	0.98	0.989		0.98	0.989
Alcaligenaceae		0.0044 ± 0.0024	0.0036 ± 0.0017	0.0069 ± 0.0054	0.0046 ± 0.0025	0.0855 ± 0.0836	0.1833 ± 0.2727	7.8545 ± 2.2819	6.8733 ± 2.7291		0.57536	<.0001	0.00148	<.0001	0.00023	0.01585		0.85981	0.98929	0.93907		0.85981	0.85981
Helicobacteraceae		0.0057 ± 0.0035	0.0102 ± 0.0082	0.0061 ± 0.0030	0.0081 ± 0.0052	4.1621 ± 7.5069	2.0610 ± 3.1217	0.1470 ± 0.2127	0.0561 ± 0.0602		0.8308	0.0081	<.0001	0.0056	<.0001	0.0081		0.85089	0.78293	0.36508		0.70605	0.85089
Enterobacteriaceae		0.0257 ± 0.0276	1.7950 ± 2.9518	0.1776 ± 0.4163	0.0350 ± 0.0499	0.6064 ± 0.7165	5.2474 ± 14.3106	1.5783 ± 1.2683	1.4978 ± 1.7486		0.55	0.046	0.088	0.088	0.236	0.55		0.496	0.611	0.517		0.517	0.231
Pasteurellaceae		0.0199 ± 0.0428	0.0193 ± 0.0281	0.0157 ± 0.0276	0.0200 ± 0.0336	0.6565 ± 1.2079	6.0527 ± 12.9832	0.698 ± 0.6903	0.2353 ± 0.3061		0.901	0.501	0.013	0.501	0.013	0.081		0.52	0.81	0.35		0.89	1
Xanthomonadaceae		0.0015 ± 0.0011	0.0009 ± 0.0006	0.0011 ± 0.0009	0.0010 ± 0.0008	0.1060 ± 0.1683	0.0471 ± 0.1037	7.3755 ± 7.5157	6.2094 ± 7.9778		0.83448	<.0001	0.00065	<.0001	0.00106	0.06182		0.71864	0.71686	0.57002		0.79603	1
Rare Families with significant differential abundance after AB treatment.
		Relative abundance (%)									p values - tissue comparison							p values- group comparison
Family		Feces-start C	Feces-start AB	Feces-end C	Feces-end AB	Ileum C	Ileum AB	ICLN C	ICLN AB		Feces-end - Feces-start	Feces-end - ICLN	Feces-end - Ileum	Feces-start - ICLN	Feces-start - Ileum	ICLN - Ileum		Feces end C - Feces end AB	Ileum C - Ileum AB	ICLN C - ICLN AB		Feces start C - Feces end C	Feces start AB - Feces end AB
RF16		0.1137 ± 0.1052	0.1224 ± 0.1071	0.0721 ± 0.0956	0.0017 ± 0.0015	0.0017 ± 0.0014	0.0023 ± 0.0042	0.0121 ± 0.0049	0.0148 ± 0.0066		0.0176	0.0052	0.0235	<.0001	<.0001	0.498		0.03781	0.80558	0.80705		0.66276	0.01075
Chlamydiaceae		0.0015 ± 0.0009	0.0008 ± 0.0004	0.0015 ± 0.0013	0.0008 ± 0.0009	0.2058 ± 0.4573	0.0130 ± 0.0138	0.0087 ± 0.0023	0.0360 ± 0.0391		0.387	0.597	0.022	0.651	0.15	0.077		0.8273	0.0279	0.6328		0.7459	0.7459
Elusimicrobiaceae		0.0163 ± 0.0187	0.0046 ± 0.0053	0.0129 ± 0.0120	0 ± 0	0.0002 ± 0	0.0003 ± 0.0001	0.0034 ± 0.0001	0 ± 0		0.053	0.026	0.035	<.0001	<.0001	0.836		0.00017	1	0.63644		0.69021	0.00133
Fibrobacteraceae		0.0060 ± 0.0061	0.0046 ± 0.0051	0.0045 ± 0.0032	0.0004 ± 0	0.0008 ± 0	0 ± 0	0 ± 0	0 ± 0		0.0247	0.0021	<.0001	0.0039	<.0001	0.7916		0.00111	0.94484	1		1	0.00188
Eubacteriaceae		0.0055 ± 0.0043	0.0056 ± 0.0026	0.0067 ± 0.0031	0.0030 ± 0.0016	0.1043 ± 0.0696	0.1811 ± 0.1744	0.0133 ± 0.0085	0 ± 0		0.66861	0.25948	0.14397	<.0001	0.00015	<.0001		0.20516	0.84944	0.01769		0.69355	0.3164
Halomonadaceae		0 ± 0	0 ± 0	0 ± 0	0 ± 0	0.0028 ± 0.0035	0 ± 0	0 ± 0	0 ± 0		1	1	0.088	1	0.088	0.088		1	0.017	1		1	1
RS-045		0 ± 0	0 ± 0	0.0008 ± 0.0008	0 ± 0	0.0009 ± 0	0 ± 0	0 ± 0	0 ± 0		0.092	0.092	0.308	1	0.555	0.555		0.01	0.64	1		0.01	1
		color code relative abundance:									color code significance
		<0.1%	0.1% - 1%	1% - 5%	>5%						p <0.05	p <0.01

## Sheet: OTUs
The 50 most abundant OTUs
			Relative abundance (%)									p values - tissue comparison							p values- group comparison				p values - Feces Start/End comparison
OTU ID	Associated taxonomy		Feces-start C	Feces-start AB	Feces-end C	Feces-end AB	Ileum C	Ileum AB	ICLN C	ICLN AB		Feces-end - Feces-start	Feces-end - ICLN	Feces-end - Ileum	Feces-start - ICLN	Feces-start - Ileum	ICLN - Ileum		Feces end C - Feces end AB	Ileum C - Ileum AB	ICLN C - ICLN AB		Feces start C - Feces end C	Feces start AB - Feces end AB
4473883	Streptococcus		17.0961 ± 9.4712	15.7582 ± 8.6703	13.9698 ± 8.9971	20.8598 ± 9.7339	9.2845 ± 10.7977	11.7916 ± 9.3027	1.1737 ± 0.4577	1.4777 ± 1.1844		0.9924	<.0001	0.1354	<.0001	0.1354	0.0013		0.44616	0.62158	0.96787		0.62158	0.62158
127	Methanobrevibacter		4.1277 ± 5.1559	0.8104 ± 1.4438	9.7544 ± 12.7738	16.3467 ± 16.5771	0.1438 ± 0.1340	0.1574 ± 0.1230	0.4918 ± 0.5659	0.5430 ± 0.5343		0.0025	0.0065	<.0001	0.6901	0.0506	0.0226		0.42166	0.84979	0.94647		0.31438	0.00477
3540765	Clostridiaceae		3.3091 ± 2.2925	7.1656 ± 12.4915	13.3363 ± 8.2142	0.0683 ± 0.0470	0.0914 ± 0.0459	0.0784 ± 0.0653	0.3460 ± 0.2802	0.1288 ± 0.1723		0.08269	0.10494	0.0118	0.00086	<.0001	0.29631		0.00011	0.80067	0.25926		0.44858	0.00118
133349	Candidatus Arthromitus		0.0346 ± 0.0569	0.0398 ± 0.0600	0.0427 ± 0.0669	0.0490 ± 0.0759	25.4738 ± 34.9053	0.1279 ± 0.2167	3.3680 ± 4.5603	0.2786 ± 0.3767		0.9583	0.2537	0.0026	0.2537	0.0026	0.0757		0.9786	0.0479	0.5467		0.9786	0.9786
4436051	Lactobacillus		0.0842 ± 0.0629	0.1358 ± 0.1068	0.0518 ± 0.0422	0.0287 ± 0.0241	7.9981 ± 7.5818	10.2318 ± 15.4246	0.2969 ± 0.3489	0.1896 ± 0.1983		0.0356	0.0079	<.0001	0.5371	0.0012	0.0071		0.51808	0.49656	0.34201		0.51808	0.06287
4413347	Bifidobacterium		0.1988 ± 0.2662	0.1861 ± 0.1636	0.1500 ± 0.1622	0.0469 ± 0.0552	6.6308 ± 8.6881	7.7091 ± 7.0907	0.1052 ± 0.0702	0.1118 ± 0.0925		0.2999	0.5235	<.0001	0.61482	0.00013	<.0001		0.22016	0.94647	0.94647		0.94647	0.11453
4371341	Phascolarctobacterium		5.364 ± 2.3198	4.209 ± 2.0599	2.0349 ± 1.1219	0.8834 ± 0.6235	0.0391 ± 0.0197	0.2336 ± 0.4612	0.1329 ± 0.0943	0.1044 ± 0.0816		0.0272	0.0035	6.1e-05	<.0001	<.0001	0.2626		0.49321	0.78551	0.6518		0.27738	0.09317
181849	Clostridium		3.8653 ± 5.2825	1.0857 ± 1.469	4.2499 ± 2.5089	2.3880 ± 3.2859	0.0419 ± 0.0188	0.0583 ± 0.0346	0.1559 ± 0.0749	0.1579 ± 0.1598		0.9319	0.0083	<.0001	0.0083	<.0001	0.024		0.11313	0.7228	0.7228		0.7228	0.73711
4335376	Coriobacteriaceae		2.2613 ± 1.3526	3.3698 ± 4.7902	2.3201 ± 2.6478	3.3853 ± 2.9002	0.0299 ± 0.0248	0.0473 ± 0.0261	0.1389 ± 0.1300	0.1862 ± 0.2036		0.96971	0.00016	<.0001	0.00016	<.0001	0.07531		0.77622	0.76373	0.78293		0.78293	0.78293
4389066	Clostridiales		1.2921 ± 1.0953	6.1831 ± 8.9598	1.0957 ± 1.4529	1.2261 ± 1.6763	0.2616 ± 0.3389	0.3533 ± 0.3312	0.0846 ± 0.0601	0.1776 ± 0.2083		0.17156	0.00057	0.04244	<.0001	0.00074	0.14882		0.82989	0.6467	0.67201		0.6467	0.26778
146935	Lactobacillus		0.1652 ± 0.1184	0.2352 ± 0.2320	0.1047 ± 0.1681	0.0506 ± 0.0449	2.4983 ± 6.4104	8.8196 ± 18.3686	0.1343 ± 0.1744	0.2034 ± 0.3387		0.033	0.985	0.014	0.033	0.714	0.014		0.86	0.51	0.83		0.39	0.23
52166	Megasphaera		0.0692 ± 0.0671	0.0586 ± 0.0676	0.1170 ± 0.1137	0.0184 ± 0.0087	4.1884 ± 4.2996	3.9572 ± 4.7186	0.0952 ± 0.0569	0.0386 ± 0.0513		0.77	0.93	<.0001	0.77	<.0001	<.0001		0.05009	0.98929	0.1813		0.66976	0.29783
4425571	Enterobacteriaceae		0.0228 ± 0.0262	1.6929 ± 2.7903	0.1685 ± 0.3957	0.0296 ± 0.0439	0.5620 ± 0.6879	5.0238 ± 13.7256	0.1333 ± 0.1201	0.3338 ± 0.3965		0.81	0.95	0.18	0.81	0.29	0.18		0.51	0.61	0.75		0.53	0.43
714746	Sharpea		0.0259 ± 0.0221	0.0169 ± 0.0149	0.0548 ± 0.0976	0.0082 ± 0.0142	5.1503 ± 6.4716	0.0321 ± 0.0398	0.0940 ± 0.0718	0.0171 ± 0.0177		0.4967	0.8196	0.0052	0.444	0.0409	0.0046		0.17222	0.02527	0.05065		1	0.38176
4465124	Clostridium		1.4359 ± 0.7009	1.7833 ± 0.9068	1.9406 ± 1.6535	1.5401 ± 0.8393	0.0217 ± 0.0112	0.0817 ± 0.1234	0.0799 ± 0.0554	0.1030 ± 0.0806		0.83454	0.00011	<.0001	6.1e-05	<.0001	0.17877		0.95717	0.71574	0.95717		0.95717	0.92529
300813	Lachnospiraceae		1.9429 ± 1.4845	1.589 ± 0.9104	1.5985 ± 0.7914	1.3021 ± 0.7504	0.0212 ± 0.0091	0.0283 ± 0.0247	0.0842 ± 0.0694	0.0993 ± 0.0660		0.77577	0.00026	<.0001	0.00011	<.0001	0.06331		0.89564	0.98929	0.89564		0.9848	0.89564
22491	Lactobacillus		0.0162 ± 0.0193	0.0193 ± 0.0150	0.0137 ± 0.0189	0.0170 ± 0.0202	0.0240 ± 0.0133	4.9380 ± 6.7777	0.1798 ± 0.2216	0.1227 ± 0.0980		0.8555	0.4351	0.0074	0.4118	0.0074	0.0683		0.682	0.422	0.682		0.869	1
810425	Corynebacterium		0.029 ± 0.0259	0.0616 ± 0.0644	0.0178 ± 0.0177	0.0266 ± 0.0112	1.4969 ± 2.9594	3.7839 ± 5.0319	0.0464 ± 0.0609	0.1880 ± 0.1833		0.25732	0.49702	0.00031	0.58184	0.01483	0.00374		0.597	0.6105	0.597		0.6136	0.4061
3528445	Methanosphaera		2.2509 ± 4.3143	1.5051 ± 2.4848	1.5074 ± 2.2232	0.2294 ± 0.3489	0.0208 ± 0.0282	0.0161 ± 0.0214	0.0930 ± 0.0910	0.0736 ± 0.0794		0.56244	0.01928	0.00033	0.00432	5.3e-05	0.20227		0.307	0.8498	0.7399		0.9358	0.5857
25461	Ruminococcaceae		0.6751 ± 0.1282	0.7751 ± 0.4525	0.3903 ± 0.2470	2.6277 ± 2.7355	0.0142 ± 0.0099	0.1125 ± 0.1745	0.0374 ± 0.0241	0.1314 ± 0.2038		0.51239	0.00043	<.0001	<.0001	<.0001	0.51239		0.30706	0.40158	0.92948		0.30706	0.92948
4300127	Mitsuokella		0.1516 ± 0.0906	0.1324 ± 0.0887	0.0839 ± 0.0675	0.0075 ± 0.0128	2.5867 ± 6.5920	0.3756 ± 0.2684	0.0399 ± 0.0586	0.0414 ± 0.0552		0.00696	0.27044	0.00017	0.00017	0.27044	<.0001		0.0965	0.7769	0.8497		0.3653	0.0123
4426298	Bifidobacterium		0.1177 ± 0.0952	0.1509 ± 0.1169	0.4136 ± 0.2894	0.1268 ± 0.2976	1.3700 ± 1.6679	3.0118 ± 6.4818	0.1124 ± 0.1416	0.0781 ± 0.1185		0.9168	0.0769	0.0024	0.0757	0.0024	<.0001		0.0168	0.872	0.5757		0.23	0.1945
1084643	Mogibacterium		1.4486 ± 0.8263	0.8082 ± 0.5990	1.9099 ± 1.6426	0.6367 ± 0.4236	0.0216 ± 0.0141	0.0305 ± 0.0445	0.0772 ± 0.0637	0.1018 ± 0.0656		0.76	5.2e-05	<.0001	<.0001	<.0001	0.43		0.50563	0.97857	0.68618		0.94832	0.80471
4477254	Sphingomonas		0.0059 ± 0.0041	0.006 ± 0.0038	0.0055 ± 0.0038	0.0057 ± 0.0044	1.7565 ± 2.2152	1.9119 ± 1.2922	11.9428 ± 9.7093	13.7973 ± 7.7495		0.9546	<.0001	0.0002	<.0001	0.0002	0.053		1	1	0.96935		1	1
301137	Coriobacteriaceae		0.9839 ± 0.7448	0.6993 ± 0.3872	0.9094 ± 0.6235	1.5986 ± 0.8736	0.0115 ± 0.0067	0.0191 ± 0.0124	0.0587 ± 0.0559	0.0788 ± 0.0471		0.5	<.0001	<.0001	<.0001	<.0001	0.79		0.55009	0.80146	0.53989		0.98928	0.41761
4358602	Lactobacillus		0.0198 ± 0.0219	0.0244 ± 0.0168	0.0466 ± 0.0469	0.0503 ± 0.0786	0.9353 ± 1.2558	2.5259 ± 3.5217	0.0337 ± 0.0145	0.0629 ± 0.0559		0.52812	0.69817	0.00021	0.70408	<.0001	<.0001		0.7901	0.8826	0.2782		0.4343	0.8826
126	Methanobrevibacter		0.4935 ± 0.8930	0.0164 ± 0.0200	2.574 ± 7.0299	1.2126 ± 1.4428	0.0285 ± 0.0385	0.0088 ± 0.0128	0.1088 ± 0.1121	0.0199 ± 0.0005		0.0766	0.0012	0.003	0.1473	0.2686	0.662		0.6003	0.4905	0.093		0.7185	0.0696
4298529	Coriobacteriaceae		0.1973 ± 0.1494	0.3112 ± 0.7283	0.0213 ± 0.0172	2.4108 ± 2.1528	0.0064 ± 0.0087	0.0218 ± 0.0241	0.0275 ± 0.0301	0.2041 ± 0.2575		0.8867	0.0037	0.0023	0.0044	0.0023	0.8364		0.00403	0.47632	0.86056		0.07133	0.0506
74192	Actinobacillus		0.0207 ± 0.0404	0.0199 ± 0.0276	0.0256 ± 0.0345	0.0174 ± 0.0304	0.0683 ± 0.0974	3.9091 ± 9.5351	0.2060 ± 0.2771	0.1915 ± 0.1953		0.92	0.92	0.031	0.92	0.033	0.031		0.67	0.67	0.76		0.79	0.93
33984	Clostridiales		1.0119 ± 0.6243	0.7951 ± 0.5768	0.5603 ± 0.3765	0.8709 ± 0.5012	0.0109 ± 0.0055	0.2501 ± 0.4463	0.035 ± 0.0232	0.0623 ± 0.0434		0.69706	0.00013	<.0001	<.0001	<.0001	0.69706		0.61053	0.41789	0.77866		0.61053	0.86006
181589	Staphylococcus		0.0089 ± 0.0139	0.0113 ± 0.0199	0.0075 ± 0.0126	0.0075 ± 0.0118	2.4231 ± 5.8898	1.3327 ± 1.861	0.065 ± 0.0811	0.2462 ± 0.4962		0.58823	0.08345	0.00015	0.20389	0.00072	0.04306		0.894	0.894	0.377		0.894	0.731
289074	Lachnospiraceae		0.9677 ± 1.0807	1.2979 ± 0.9402	0.5960 ± 0.4899	0.4126 ± 0.4720	0.0146 ± 0.0112	0.0455 ± 0.0634	0.0487 ± 0.0206	0.0321 ± 0.0225		0.14878	0.00066	0.00018	<.0001	<.0001	0.69003		0.70843	0.64977	0.7225		0.64977	0.21273
34020	Clostridiales		1.3910 ± 2.4874	1.0148 ± 1.1580	0.0832 ± 0.0685	0.3633 ± 0.3746	0.0062 ± 0.0059	0.0121 ± 0.0096	0.0482 ± 0.0553	0.0427 ± 0.0461		0.4647	0.0107	<.0001	0.0012	<.0001	0.1182		0.37916	0.5752	0.809		0.54497	0.809
331553	Coriobacteriaceae		1.0096 ± 0.7489	0.6861 ± 0.4413	0.9077 ± 1.1903	0.5311 ± 1.3383	0.0080 ± 0.0073	0.0080 ± 0.0066	0.0503 ± 0.0471	0.0349 ± 0.0258		0.04042	0.07692	0.00233	0.00014	<.0001	0.16279		0.0231	0.9358	0.7643		0.8244	0.0156
2176015	Mogibacterium		0.3699 ± 0.2719	0.1822 ± 0.2172	0.7973 ± 0.6753	1.2442 ± 1.3918	0.1795 ± 0.1778	0.1422 ± 0.1694	0.0731 ± 0.0495	0.0371 ± 0.0397		0.0238	<.0001	0.0037	0.0111	0.4142	0.0606		0.98929	0.98929	0.45517		0.42165	0.06572
524213	Prevotella		1.4570 ± 1.8018	0.5794 ± 0.5634	0.3378 ± 0.3229	0.3727 ± 0.3189	0.0089 ± 0.0089	0.0098 ± 0.0168	0.0334 ± 0.0238	0.0361 ± 0.0197		0.2067	0.0047	<.0001	5e-05	<.0001	0.182		0.68972	0.82989	0.45387		0.27735	0.71498
673925	Flexispira		0.0030 ± 0.0039	0.0076 ± 0.0070	0.0028 ± 0.0029	0.0042 ± 0.0039	0.9557 ± 1.1177	1.4384 ± 2.4396	0.0266 ± 0.0248	0.0470 ± 0.0512		0.96969	0.14048	<.0001	0.14048	<.0001	0.00057		0.81739	0.85083	0.81739		0.81739	0.81739
4296216	Ruminococcus		1.0428 ± 2.2748	1.6734 ± 2.2631	0.1209 ± 0.1252	0.1123 ± 0.1083	0.0061 ± 0.0079	0.0249 ± 0.0368	0.0310 ± 0.0291	0.0350 ± 0.0188		0.31878	0.00659	0.00024	0.00023	<.0001	0.31878		0.92769	0.47216	0.97857		0.52018	0.60073
269386	YS2		1.2568 ± 1.6358	0.7305 ± 0.9725	0.7203 ± 0.4646	0.0109 ± 0.0057	0.0087 ± 0.0055	0.0117 ± 0.0107	0.0403 ± 0.0178	0.0381 ± 0.0211		0.02779	0.10281	0.00711	0.00014	<.0001	0.23153		0.00071	0.83778	0.7958		0.98929	0.002
897946	Bifidobacteriaceae		0.0037 ± 0.0059	0.0065 ± 0.0086	0.0065 ± 0.0090	0.0045 ± 0.0076	1.9916 ± 2.9923	0.0246 ± 0.0309	0.1150 ± 0.1129	0.0223 ± 0.0144		0.829	0.7941	0.0054	0.8156	0.0057	0.0142		0.9783	0.0713	0.5166		0.9783	0.9783
4448724	Ruminococcaceae		0.6800 ± 0.5355	0.8295 ± 0.5371	0.2061 ± 0.1509	0.2652 ± 0.3552	0.0040 ± 0.0017	0.0495 ± 0.1212	0.0269 ± 0.0209	0.0483 ± 0.0384		0.0472	0.0043	8.5e-05	<.0001	<.0001	0.2666		0.97857	0.50246	0.97857		0.30208	0.1534
672442	Ruminococcus		0.0084 ± 0.0081	0.0159 ± 0.0099	0.0366 ± 0.0383	2.1437 ± 1.2956	0.0105 ± 0.0079	0.0900 ± 0.1539	0.0295 ± 0.0129	0.0699 ± 0.0659		0.0013	0.0389	0.0013	0.2821	0.9697	0.2821		0.02888	0.46295	0.83631		0.2682	0.00769
1135946	Helicobacteraceae		0.0029 ± 0.0015	0.0029 ± 0.0021	0.0018 ± 0.0012	0.0028 ± 0.0024	2.9527 ± 6.2619	0.5590 ± 0.9612	0.1338 ± 0.2127	0.0220 ± 0.0035		0.71047	0.71047	0.0019	0.61142	0.00091	0.00615		0.75764	0.19245	0.02592		0.75764	0.91424
New.ReferenceOTU3	Collinsella		1.3393 ± 1.7157	0.1517 ± 0.2046	0.6561 ± 0.8747	0.0047 ± 0.0049	0.0067 ± 0.0048	0.0089 ± 0.0119	0.0287 ± 0.0352	0.0491 ± 0.0306		0.195	0.0919	0.0389	0.0032	0.0011	0.6416		0.0014	0.7521	0.7537		0.7388	0.0237
233103	Lachnospiraceae		0.5180 ± 0.5993	0.4842 ± 0.5388	0.4307 ± 0.4329	0.5665 ± 0.7034	0.0068 ± 0.0052	0.0088 ± 0.0057	0.0357 ± 0.0369	0.0432 ± 0.0432		0.8943	7.9e-05	<.0001	0.0001	<.0001	0.192		0.91527	0.91527	0.57496		0.91527	0.91527
4364814	Corynebacterium		0.0165 ± 0.0116	0.0236 ± 0.0283	0.0262 ± 0.0285	0.0932 ± 0.1116	0.1732 ± 0.3012	1.4452 ± 2.2902	0.0149 ± 0.0079	0.0528 ± 0.0451		0.2	0.0255	0.3668	0.3099	0.0325	0.0025		0.285	0.35	0.769		0.783	0.213
328458	Streptococcus		0.2096 ± 0.1712	0.3338 ± 0.4399	0.1442 ± 0.2410	0.1105 ± 0.1391	1.1709 ± 3.0758	0.3329 ± 0.4195	0.0435 ± 0.0508	0.0597 ± 0.0862		0.1031	0.142	0.3297	0.0018	0.3927	0.0172		0.635	0.675	0.756		0.268	0.55
294323	Treponema		0.9346 ± 0.8203	0.6985 ± 0.3732	0.3615 ± 0.2558	0.0055 ± 0.0027	0.0071 ± 0.0058	0.0056 ± 0.0053	0.0489 ± 0.0688	0.0225 ± 0.0122		0.00611	0.50023	0.03318	0.00083	<.0001	0.1278		0.00382	0.7673	0.85089		0.85089	0.00099
533624	Catenibacterium		0.0125 ± 0.0098	0.0111 ± 0.0119	0.0150 ± 0.0245	0.0227 ± 0.0175	0.3508 ± 0.5712	2.0764 ± 1.9138	0.0277 ± 0.0231	0.0238 ± 0.0118		0.46	0.98	<.0001	0.46	<.0001	<.0001		0.27927	0.47219	0.47177		0.87684	0.27818
1103978	Lachnospiraceae		0.7094 ± 0.8622	0.298 ± 0.2018	0.3904 ± 0.4955	0.4009 ± 0.3009	0.0049 ± 0.0032	0.0869 ± 0.2118	0.0272 ± 0.0186	0.0392 ± 0.0217		0.73966	0.00014	<.0001	<.0001	<.0001	0.36086		0.75244	0.51176	0.83693		0.58863	0.83693
			color code relative abundance:									color code significance
			<0.1%	0.1% - 1%	1% - 5%	>5%						p <0.05	p <0.01
