# Supplementary material for: Microbiota of the Gut-Lymph Node Axis: Depletion of Mucosa-Associated Segmented Filamentous Bacteria and Enrichment of Methanobrevibacter by Colistin Sulfate and Linco-Spectin in Pigs
Source: Front Microbiol. 2019 Apr 11;10:599. doi: 10.3389/fmicb.2019.00599 (PMC6470194; doi:10.3389/fmicb.2019.00599)
Supplement: Supplementary file 7 [file Table_7.xlsx]

## Sheet: Tabelle1
Bacterial isolates from ICLNs and their NCBI best BLASTn hits.
An asterisk (*) indicates anaerobic cultivation.
Group	Internal pig number	Best NCBI BLAST hit	Accession number of best BLAST hit	Similarity [in %]	Agar		Isolated Species	# of isolates
Control	1	Escherichia coli	CP011018.1	99	TSA*		Escherichia coli	55
Control	1	Corynebacterium casei	NR_122062.1	99	blood Agar		Streptococcus alactolyticus	13
Control	1	Corynebacterium casei	NR_122062.1	99	blood Agar		Corynebacterium casei	6
AB	4	Corynebacterium xerosis	KF928790.1	100	TSA*		Corynebacterium xerosis	2
AB	4	Streptococcus hyointestinalis	JN613172.1	99	TSA*		Streptococcus hyointestinalis	2
AB	4	Escherichia coli	CP006632.1	99	1/10 TSA*		Staphylococcus sciuri	2
AB	4	Streptococcus alactolyticus	EU728776.1	100	TSA		Pantoea agglomerans	1
Control	5	Pantoea agglomerans	FJ756347.1	99	blood Agar		Bacillus circulans	1
AB	6	Bacillus circulans	KF254671.1	99	1/10 TSA		Micrococcus yunnanensis	1
Control	7	Streptococcus alactolyticus	EU728776.1	100	TSA*		Brevibacterium senegalense	1
Control	7	Micrococcus yunnanensis	KP209425.1	100	ICLNS*		Staphylococcus equorum	1
AB	8	Escherichia coli	CP004009.1	99	blood Agar*		Micrococcus luteus	1
AB	8	Corynebacterium xerosis	KF928790.1	99	TSA		Pseudomonas oryzihabitans	1
AB	8	Corynebacterium casei	NR_121719.1	100	1/10 TSA		Staphylococcus capitis	1
AB	8	Brevibacterium senegalense	NR_118221.1	99	blood Agar		Bacillus megaterium	1
AB	9	Escherichia coli	CP006636.1	99	TSA*		Bacillus thuringiensis	1
AB	9	Escherichia coli	CP010816.1	99	1/10 TSA*		Dietzia aurantiaca	1
AB	9	Escherichia coli	CP003034.1	99	1/10 TSA*		Corynebacterium glutamicum	1
AB	9	Escherichia coli	CP011018.1	100	blood agar*		Bacillus niabensis	1
AB	9	Escherichia coli	CP004009.1	99	blood agar*		Corynebacterium stationis	1
AB	9	Staphylococcus equorum	KM036089.1	100	TSA
AB	9	Staphylococcus sciuri	AB697711.1	99	TSA
AB	9	Streptococcus alactolyticus	EU728776.1	100	blood agar
AB	9	Escherichia coli	CP010315.1	100	blood agar
Control	10	Escherichia coli	CP009106.2	99	blood agar
Control	10	Micrococcus luteus	KF030221.1	99	blood agar
Control	11	Escherichia coli	CP011342.1	100	TSA*
Control	11	Escherichia coli	CP011342.1	100	ICLNS*
AB	12	Streptococcus alactolyticus	EU728776.1	100	TSA*
AB	12	Streptococcus alactolyticus	EU728776.1	100	TSA*
AB	12	Escherichia coli	CP011938.1	100	TSA*
AB	12	Streptococcus alactolyticus	EU728776.1	99	1/10 TSA*
AB	12	Pseudomonas oryzihabitans	KM019821.1	100	1/10 TSA*
AB	12	Staphylococcus capitis	LN866849.1	100	blood agar
AB	12	Staphylococcus sciuri	KP400531.1	99	blood agar
AB	12	Bacillus megaterium	AB681146.1	99	blood agar
AB	12	Escherichia coli	CP011938.1	99	ICLNS*
AB	12	Escherichia coli	KC197063.1	99	TSA
AB	12	Escherichia coli	CP003034.1	99	TSA
AB	12	Escherichia coli	CP006632.1	99	TSA
AB	12	Escherichia coli	CP006632.1	99	TSA
AB	12	Escherichia coli	CP006632.1	99	TSA
AB	12	Escherichia coli	CP011938.1	100	TSA
AB	12	Escherichia coli	CP011938.1	100	1/10 TSA
AB	12	Escherichia coli	CP009106.2	99	1/10 TSA
AB	12	Streptococcus alactolyticus	EU728776.1	100	1/10 TSA
AB	12	Escherichia coli	KC197063.1	99	1/10 TSA
AB	12	Escherichia coli	CP010315.1	100	1/10 TSA
AB	12	Bacillus thuringiensis	KP419970.1	100	blood agar
AB	12	Escherichia coli	CP010315.1	100	blood agar
AB	12	Escherichia coli	CP010315.1	100	blood agar
AB	12	Escherichia coli	CP011938.1	99	ICLNS
AB	13	Streptococcus alactolyticus	EU728776.1	99	TSA*
AB	13	Streptococcus alactolyticus	EU728776.1	99	1/10 TSA*
AB	13	Corynebacterium casei	NR_121719.1	99	1/10 TSA*
AB	13	Streptococcus alactolyticus	EU728776.1	100	1/10 TSA*
AB	13	Escherichia coli	CP011018.1	99	blood agar*
AB	13	Escherichia coli	CP011018.1	99	blood agar*
AB	13	Escherichia coli	CP007592.1	99	TSA
AB	13	Escherichia coli	CP009106.2	100	1/10 TSA
AB	13	Escherichia coli	CP011938.1	100	1/10 TSA
AB	13	Escherichia coli	CP009106.2	99	ICLNS
AB	13	Escherichia coli	CP009106.2	100	ICLNS
AB	13	Escherichia coli	CP011938.1	99	ICLNS
AB	14	Escherichia coli	CU928145.2	99	TSA*
AB	14	Streptococcus alactolyticus	EU728776.1	100	TSA*
AB	14	Corynebacterium stationis	FJ172668.1	99	TSA*
AB	14	Dietzia aurantiaca	NR_108518.1	99	TSA*
AB	14	Escherichia coli	CP003034.1	99	1/10 TSA*
AB	14	Corynebacterium casei	NR_122062.1	99	blood agar*
AB	14	Streptococcus alactolyticus	EU728776.1	100	blood agar*
AB	14	Escherichia coli	CP004009.1	99	blood agar*
AB	14	Streptococcus alactolyticus	EU728776.1	99	ICLNS*
AB	14	Corynebacterium glutamicum	CP005959.1	99	ICLNS*
AB	14	Corynebacterium casei	NR_122062.1	99	ICLNS*
AB	14	Escherichia coli	CP006632.1	99	TSA
AB	14	Escherichia coli	CP006632.1	99	1/10 TSA
AB	14	Shigella sonnei	HE616528.1	99	blood agar
AB	14	Escherichia coli	CP011938.1	99	blood agar
AB	14	Streptococcus hyointestinalis	JN613172.1	99	blood agar
AB	14	Escherichia coli	CP006632.1	99	ICLNS
AB	14	Escherichia coli	CP006632.1	99	ICLNS
AB	14	Escherichia coli	CP006632.1	99	ICLNS
AB	14	Escherichia coli	CP006632.1	99	ICLNS
AB	14	Escherichia coli	CP006632.1	99	ICLNS
AB	14	Escherichia coli	CP006632.1	99	ICLNS
AB	14	Escherichia coli	CP006632.1	99	ICLNS
AB	14	Escherichia coli	CP006632.1	99	ICLNS
AB	14	Escherichia coli	CP006632.1	99	ICLNS
AB	14	Escherichia coli	CP006632.1	99	ICLNS
AB	14	Escherichia coli	CP006632.1	99	ICLNS
AB	14	Escherichia coli	CP006632.1	99	ICLNS
AB	14	Escherichia coli	CP006632.1	99	ICLNS
AB	14	Escherichia coli	CP006632.1	99	ICLNS
Control	15	Bacillus niabensis	NR_043334.1	99	1/10 TSA
