# Supplementary material for: Microbiota of the Gut-Lymph Node Axis: Depletion of Mucosa-Associated Segmented Filamentous Bacteria and Enrichment of Methanobrevibacter by Colistin Sulfate and Linco-Spectin in Pigs
Source: Front Microbiol. 2019 Apr 11;10:599. doi: 10.3389/fmicb.2019.00599 (PMC6470194; doi:10.3389/fmicb.2019.00599)
Supplement: Supplementary file 9 [file Table_9.xlsx]

## Sheet: Table S6
Relative abundance of transcript sequences associated with amino acid and carbohydrate metabolism assigned to genera
Amino acid metabolism							Carbohydrate metabolism
Phylum	Class	Order	Family	Genus	Relative abundance of sequences [in %]		Phylum	Class	Order	Family	Genus	Relative abundance of sequences [in %]
Proteobacteria	Gammaproteobacteria	Enterobacteriales	Enterobacteriaceae	Escherichia	56.71		Proteobacteria	Gammaproteobacteria	Enterobacteriales	Enterobacteriaceae	Escherichia	59.95
Actinobacteria	Actinobacteria (class)	Actinomycetales	Propionibacteriaceae	Propionibacterium	11.06		Actinobacteria	Actinobacteria (class)	Actinomycetales	Propionibacteriaceae	Propionibacterium	12.27
Proteobacteria	Gammaproteobacteria	Enterobacteriales	Enterobacteriaceae	Shigella	7.14		Proteobacteria	Gammaproteobacteria	Enterobacteriales	Enterobacteriaceae	Shigella	6.59
Firmicutes	Bacilli	Lactobacillales	Streptococcaceae	Streptococcus	3.92		Firmicutes	Bacilli	Bacillales	Staphylococcaceae	Staphylococcus	2.97
Actinobacteria	Actinobacteria (class)	Actinomycetales	Corynebacteriaceae	Corynebacterium	2.79		Firmicutes	Bacilli	Lactobacillales	Streptococcaceae	Streptococcus	1.94
Actinobacteria	Actinobacteria (class)	Actinomycetales	Mycobacteriaceae	Mycobacterium	1.74		Actinobacteria	Actinobacteria (class)	Actinomycetales	Corynebacteriaceae	Corynebacterium	1.29
Firmicutes	Bacilli	Bacillales	Staphylococcaceae	Staphylococcus	1.66		Actinobacteria	Actinobacteria (class)	Actinomycetales	Mycobacteriaceae	Mycobacterium	1.16
Proteobacteria	Gammaproteobacteria	Enterobacteriales	Enterobacteriaceae	Salmonella	1.48		Proteobacteria	Gammaproteobacteria	Pseudomonadales	Moraxellaceae	Acinetobacter	1.03
Proteobacteria	Gammaproteobacteria	Xanthomonadales	Xanthomonadaceae	Xanthomonas	1.31		Proteobacteria	Gammaproteobacteria	Xanthomonadales	Xanthomonadaceae	Xanthomonas	0.9
Actinobacteria	Actinobacteria (class)	Actinomycetales	Micrococcaceae	Micrococcus	1.13		Firmicutes	Clostridia	Clostridiales	Clostridiaceae	Clostridium	0.52
Proteobacteria	Gammaproteobacteria	Pseudomonadales	Moraxellaceae	Acinetobacter	1.05		Proteobacteria	Gammaproteobacteria	Enterobacteriales	Enterobacteriaceae	Salmonella	0.52
Actinobacteria	Actinobacteria (class)	Actinomycetales	Micrococcaceae	Arthrobacter	0.78		Proteobacteria	Gammaproteobacteria	Xanthomonadales	Xanthomonadaceae	Xylella	0.52
Actinobacteria	Actinobacteria (class)	Actinomycetales	Nocardiaceae	Rhodococcus	0.52		Proteobacteria	Betaproteobacteria	Burkholderiales	Alcaligenaceae	Achromobacter	0.39
Actinobacteria	Actinobacteria (class)	Actinomycetales	Micrococcaceae	Rothia	0.44		Actinobacteria	Actinobacteria (class)	Actinomycetales	Actinosynnemataceae	Actinosynnema	0.26
Actinobacteria	Actinobacteria (class)	Actinomycetales	Kineosporiaceae	Kineococcus	0.35		Proteobacteria	Gammaproteobacteria	Aeromonadales	Aeromonadaceae	Aeromonas	0.26
Proteobacteria	Betaproteobacteria	Burkholderiales	Comamonadaceae	Acidovorax	0.26		Proteobacteria	Gammaproteobacteria	Alteromonadales	Alteromonadaceae	Alteromonas	0.26
Firmicutes	Bacilli	Bacillales	Bacillaceae	Bacillus	0.26		Firmicutes	Bacilli	Bacillales	Bacillaceae	Bacillus	0.26
Actinobacteria	Actinobacteria (class)	Actinomycetales	Gordoniaceae	Gordonia	0.26		Actinobacteria	Actinobacteria (class)	Actinomycetales	Beutenbergiaceae	Beutenbergia	0.26
Proteobacteria	Gammaproteobacteria	Enterobacteriales	Enterobacteriaceae	Klebsiella	0.26		Proteobacteria	Alphaproteobacteria	Caulobacterales	Caulobacteraceae	Caulobacter	0.26
Proteobacteria	Gammaproteobacteria	Vibrionales	Vibrionaceae	Aliivibrio	0.17		Chloroflexi	Chloroflexi (class)	Chloroflexales	Chloroflexaceae	Chloroflexus	0.26
Actinobacteria	Actinobacteria (class)	Actinomycetales	Pseudonocardiaceae	Amycolatopsis	0.17		Actinobacteria	Actinobacteria (class)	Actinomycetales	Microbacteriaceae	Clavibacter	0.26
Actinobacteria	Actinobacteria (class)	Bifidobacteriales	Bifidobacteriaceae	Bifidobacterium	0.17		Actinobacteria	Actinobacteria (class)	Actinomycetales	Micrococcaceae	Kocuria	0.26
Actinobacteria	Actinobacteria (class)	Actinomycetales	Microbacteriaceae	Clavibacter	0.17		Proteobacteria	Alphaproteobacteria	Rhodobacterales	Rhodobacteraceae	Paracoccus	0.26
Proteobacteria	Deltaproteobacteria	Desulfuromonadales	Geobacteraceae	Geobacter	0.17		Proteobacteria	Gammaproteobacteria	Enterobacteriales	Enterobacteriaceae	Pectobacterium	0.26
Actinobacteria	Actinobacteria (class)	Actinomycetales	Nocardioidaceae	Kribbella	0.17		Proteobacteria	Alphaproteobacteria	Rhizobiales	Rhizobiaceae	Rhizobium	0.26
Actinobacteria	Actinobacteria (class)	Actinomycetales	Nocardiaceae	Nocardia	0.17		Proteobacteria	Alphaproteobacteria	Rhizobiales	Xanthobacteraceae	Xanthobacter	0.26
Actinobacteria	Actinobacteria (class)	Actinomycetales	Nocardioidaceae	Nocardioides	0.17		Actinobacteria	Actinobacteria (class)	Actinomycetales	Acidothermaceae	Acidothermus	0.13
Actinobacteria	Actinobacteria (class)	Actinomycetales	Nocardiopsaceae	Nocardiopsis	0.17		Proteobacteria	Betaproteobacteria	Burkholderiales	Comamonadaceae	Acidovorax	0.13
Proteobacteria	Gammaproteobacteria	Enterobacteriales	Enterobacteriaceae	Pectobacterium	0.17		Proteobacteria	Gammaproteobacteria	Pasteurellales	Pasteurellaceae	Actinobacillus	0.13
Proteobacteria	Gammaproteobacteria	Pseudomonadales	Pseudomonadaceae	Pseudomonas	0.17		Proteobacteria	Gammaproteobacteria	Oceanospirillales	Alcanivoracaceae	Alcanivorax	0.13
Proteobacteria	Gammaproteobacteria	Xanthomonadales	Xanthomonadaceae	Stenotrophomonas	0.17		Firmicutes	Clostridia	Clostridiales	Clostridiaceae	Alkaliphilus	0.13
Actinobacteria	Actinobacteria (class)	Actinomycetales	Tsukamurellaceae	Tsukamurella	0.17		Actinobacteria	Actinobacteria (class)	Actinomycetales	Pseudonocardiaceae	Amycolatopsis	0.13
Actinobacteria	Actinobacteria (class)	Actinomycetales	Promicromonosporaceae	Xylanimonas	0.17		Proteobacteria	Betaproteobacteria	Rhodocyclales	Rhodocyclaceae	Aromatoleum	0.13
Proteobacteria	Alphaproteobacteria	Rhodospirillales	Acetobacteraceae	Acetobacter	0.09		Actinobacteria	Actinobacteria (class)	Actinomycetales	Micrococcaceae	Arthrobacter	0.13
Proteobacteria	Betaproteobacteria	Burkholderiales	Alcaligenaceae	Achromobacter	0.09		Actinobacteria	Actinobacteria (class)	Bifidobacteriales	Bifidobacteriaceae	Bifidobacterium	0.13
Actinobacteria	Actinobacteria (class)	Actinomycetales	Acidothermaceae	Acidothermus	0.09		Proteobacteria	Betaproteobacteria	Burkholderiales	Alcaligenaceae	Bordetella	0.13
Proteobacteria	Gammaproteobacteria	Aeromonadales	Aeromonadaceae	Aeromonas	0.09		Actinobacteria	Actinobacteria (class)	Actinomycetales	Dermabacteraceae	Brachybacterium	0.13
Verrucomicrobia	Verrucomicrobiae	Verrucomicrobiales	Verrucomicrobiaceae	Akkermansia	0.09		Firmicutes	Clostridia	Clostridiales	Lachnospiraceae	Butyrivibrio	0.13
Firmicutes	Bacilli	Bacillales	Bacillaceae	Anoxybacillus	0.09		Actinobacteria	Actinobacteria (class)	Actinomycetales	Cellulomonadaceae	Cellulomonas	0.13
Bacteroidetes	Bacteroidia	Bacteroidales	Bacteroidaceae	Bacteroides	0.09		Proteobacteria	Gammaproteobacteria	Enterobacteriales	Enterobacteriaceae	Citrobacter	0.13
Proteobacteria	Betaproteobacteria	Burkholderiales	Alcaligenaceae	Bordetella	0.09		Proteobacteria	Betaproteobacteria	Burkholderiales	Burkholderiaceae	Cupriavidus	0.13
Proteobacteria	Alphaproteobacteria	Caulobacterales	Caulobacteraceae	Brevundimonas	0.09		Deinococcus-Thermus	Deinococci	Deinococcales	Deinococcaceae	Deinococcus	0.13
Proteobacteria	Betaproteobacteria	Burkholderiales	Burkholderiaceae	Burkholderia	0.09		Firmicutes	Bacilli	Lactobacillales	Enterococcaceae	Enterococcus	0.13
Firmicutes	Clostridia	Thermoanaerobacterales	Thermoanaerobacteraceae	Carboxydothermus	0.09		Proteobacteria	Gammaproteobacteria	Thiotrichales	Francisellaceae	Francisella	0.13
Proteobacteria	Alphaproteobacteria	Caulobacterales	Caulobacteraceae	Caulobacter	0.09		Proteobacteria	Betaproteobacteria	Gallionellales	Gallionellaceae	Gallionella	0.13
Proteobacteria	Gammaproteobacteria	Alteromonadales	Colwelliaceae	Colwellia	0.09		Firmicutes	Bacilli	Bacillales	Bacillaceae	Geobacillus	0.13
Cyanobacteria	unclassified (derived from Cyanobacteria)	Chroococcales	unclassified (derived from Chroococcales)	Cyanothece	0.09		Proteobacteria	Deltaproteobacteria	Desulfuromonadales	Geobacteraceae	Geobacter	0.13
Proteobacteria	Betaproteobacteria	Burkholderiales	Comamonadaceae	Delftia	0.09		Actinobacteria	Actinobacteria (class)	Actinomycetales	Geodermatophilaceae	Geodermatophilus	0.13
Proteobacteria	Gammaproteobacteria	Enterobacteriales	Enterobacteriaceae	Dickeya	0.09		Proteobacteria	Gammaproteobacteria	Pasteurellales	Pasteurellaceae	Haemophilus	0.13
Proteobacteria	Gammaproteobacteria	Enterobacteriales	Enterobacteriaceae	Enterobacter	0.09		Proteobacteria	Gammaproteobacteria	Chromatiales	Ectothiorhodospiraceae	Halorhodospira	0.13
Proteobacteria	Gammaproteobacteria	Thiotrichales	Francisellaceae	Francisella	0.09		Firmicutes	Clostridia	Halanaerobiales	Halanaerobiaceae	Halothermothrix	0.13
Fusobacteria	Fusobacteria (class)	Fusobacteriales	Fusobacteriaceae	Fusobacterium	0.09		Firmicutes	Bacilli	Lactobacillales	Streptococcaceae	Lactococcus	0.13
Firmicutes	Bacilli	Bacillales	Bacillaceae	Geobacillus	0.09		Actinobacteria	Actinobacteria (class)	Actinomycetales	Microbacteriaceae	Leifsonia	0.13
Actinobacteria	Actinobacteria (class)	Actinomycetales	Geodermatophilaceae	Geodermatophilus	0.09		Firmicutes	Bacilli	Bacillales	Listeriaceae	Listeria	0.13
Proteobacteria	Alphaproteobacteria	Rhodospirillales	Acetobacteraceae	Gluconobacter	0.09		Proteobacteria	Alphaproteobacteria	Rhodospirillales	Rhodospirillaceae	Magnetospirillum	0.13
Firmicutes	Bacilli	Lactobacillales	Lactobacillaceae	Lactobacillus	0.09		Proteobacteria	Alphaproteobacteria	Rhizobiales	Methylobacteriaceae	Methylobacterium	0.13
Proteobacteria	Gammaproteobacteria	Legionellales	Legionellaceae	Legionella	0.09		Proteobacteria	Betaproteobacteria	Methylophilales	Methylophilaceae	Methylovorus	0.13
Firmicutes	Bacilli	Bacillales	Staphylococcaceae	Macrococcus	0.09		Proteobacteria	Alphaproteobacteria	Rhizobiales	Bradyrhizobiaceae	Nitrobacter	0.13
Proteobacteria	Alphaproteobacteria	Rhodospirillales	Rhodospirillaceae	Magnetospirillum	0.09		Proteobacteria	Betaproteobacteria	Nitrosomonadales	Nitrosomonadaceae	Nitrosomonas	0.13
Bacteroidetes	Flavobacteria	Flavobacteriales	Flavobacteriaceae	Maribacter	0.09		Proteobacteria	Alphaproteobacteria	Sphingomonadales	Sphingomonadaceae	Novosphingobium	0.13
Proteobacteria	Alphaproteobacteria	Rhizobiales	Phyllobacteriaceae	Mesorhizobium	0.09		Proteobacteria	Alphaproteobacteria	Rhizobiales	Brucellaceae	Ochrobactrum	0.13
Verrucomicrobia	unclassified (derived from Verrucomicrobia)	Methylacidiphilales	Methylacidiphilaceae	Methylacidiphilum	0.09		Bacteroidetes	Bacteroidia	Bacteroidales	Porphyromonadaceae	Parabacteroides	0.13
Proteobacteria	Alphaproteobacteria	Rhizobiales	Methylobacteriaceae	Methylobacterium	0.09		Bacteroidetes	Bacteroidia	Bacteroidales	Prevotellaceae	Prevotella	0.13
Proteobacteria	Deltaproteobacteria	Myxococcales	Myxococcaceae	Myxococcus	0.09		Proteobacteria	Gammaproteobacteria	Pseudomonadales	Moraxellaceae	Psychrobacter	0.13
Proteobacteria	Betaproteobacteria	Neisseriales	Neisseriaceae	Neisseria	0.09		Actinobacteria	Actinobacteria (class)	Actinomycetales	Nocardiaceae	Rhodococcus	0.13
Proteobacteria	Betaproteobacteria	Nitrosomonadales	Nitrosomonadaceae	Nitrosospira	0.09		Actinobacteria	Actinobacteria (class)	Actinomycetales	Micrococcaceae	Rothia	0.13
Proteobacteria	Alphaproteobacteria	Sphingomonadales	Sphingomonadaceae	Novosphingobium	0.09		Actinobacteria	Actinobacteria (class)	Actinomycetales	Pseudonocardiaceae	Saccharopolyspora	0.13
Firmicutes	Bacilli	Bacillales	Paenibacillaceae	Paenibacillus	0.09		Proteobacteria	Gammaproteobacteria	Alteromonadales	Shewanellaceae	Shewanella	0.13
Proteobacteria	Alphaproteobacteria	Rhodobacterales	Rhodobacteraceae	Paracoccus	0.09		Proteobacteria	Alphaproteobacteria	Rhizobiales	Rhizobiaceae	Sinorhizobium	0.13
Proteobacteria	Gammaproteobacteria	Enterobacteriales	Enterobacteriaceae	Photorhabdus	0.09		Actinobacteria	Actinobacteria (class)	Coriobacteriales	Coriobacteriaceae	Slackia	0.13
Proteobacteria	Betaproteobacteria	Burkholderiales	Comamonadaceae	Polaromonas	0.09		Proteobacteria	Alphaproteobacteria	Sphingomonadales	Sphingomonadaceae	Sphingobium	0.13
Proteobacteria	Gammaproteobacteria	Pseudomonadales	Moraxellaceae	Psychrobacter	0.09		Proteobacteria	Gammaproteobacteria	Xanthomonadales	Xanthomonadaceae	Stenotrophomonas	0.13
Actinobacteria	Actinobacteria (class)	Actinomycetales	Micrococcaceae	Renibacterium	0.09		Actinobacteria	Actinobacteria (class)	Actinomycetales	Streptomycetaceae	Streptomyces	0.13
Proteobacteria	Alphaproteobacteria	Rhodobacterales	Rhodobacteraceae	Rhodobacter	0.09		Actinobacteria	Actinobacteria (class)	Actinomycetales	Nocardiopsaceae	Thermobifida	0.13
Proteobacteria	Alphaproteobacteria	Rhizobiales	Bradyrhizobiaceae	Rhodopseudomonas	0.09		Chloroflexi	Thermomicrobia (class)	Thermomicrobiales	Thermomicrobiaceae	Thermomicrobium	0.13
Actinobacteria	Actinobacteria (class)	Actinomycetales	Pseudonocardiaceae	Saccharomonospora	0.09		Actinobacteria	Actinobacteria (class)	Actinomycetales	Thermomonosporaceae	Thermomonospora	0.13
Actinobacteria	Actinobacteria (class)	Actinomycetales	Micromonosporaceae	Salinispora	0.09		Proteobacteria	Betaproteobacteria	Burkholderiales	Comamonadaceae	Variovorax	0.13
Proteobacteria	Gammaproteobacteria	Alteromonadales	Shewanellaceae	Shewanella	0.09
Proteobacteria	Alphaproteobacteria	Sphingomonadales	Sphingomonadaceae	Sphingobium	0.09
Proteobacteria	Alphaproteobacteria	Sphingomonadales	Sphingomonadaceae	Sphingomonas	0.09
Actinobacteria	Actinobacteria (class)	Actinomycetales	Streptomycetaceae	Streptomyces	0.09
Deinococcus-Thermus	Deinococci	Thermales	Thermaceae	Thermus	0.09
Proteobacteria	Gammaproteobacteria	Thiotrichales	Piscirickettsiaceae	Thiomicrospira	0.09
Cyanobacteria	unclassified (derived from Cyanobacteria)	Oscillatoriales	unclassified (derived from Oscillatoriales)	Trichodesmium	0.09
